# Supplementary material for: Development of a nomogram integrating immune checkpoints, fibrosis indicators, and clinicopathological characteristics to predict overall survival in pancreatic cancer: a retrospective analysis
Source: Front Immunol. 2025 Sep 22;16:1688440. doi: 10.3389/fimmu.2025.1688440 (PMC12497861; doi:10.3389/fimmu.2025.1688440)
Supplement: Supplementary file 1 [file DataSheet1.xlsx]

## Sheet: Sheet1
Gender	Age	Site	Differentiation	Vascularinvasion	Neurologicalinvasion	Lymphaticinvasion	Tstage	Nstage	SMA	Masson	ECVC	ECVP	CTLA4	PDL1	Diabetes	Jaundice	CRP	NLR	PLR	PNI	CA199	CEA	CA125	Chemotherapy	Death	Time	TNMstage	Group
1	0	1	1	0	1	0	2	0	0	1	1	1	0	1	0	1	0	0	1	0	0	0	0	0	1	44.7333	1	Training
1	0	1	1	0	1	1	2	2	1	0	1	1	0	0	1	1	0	1	1	0	0	0	0	1	1	23.5333	3	Training
2	1	1	1	1	1	0	3	2	0	1	1	1	1	1	0	1	1	0	1	1	1	0	0	1	1	20.6333	3	Training
1	1	2	2	0	1	0	2	2	1	0	1	1	0	1	0	0	0	1	1	0	1	1	0	1	1	23	3	Training
1	0	1	1	1	1	1	2	2	1	0	0	1	1	1	1	0	0	0	1	1	1	0	0	1	1	10.9	3	Training
1	0	1	1	0	1	0	3	2	1	0	1	0	0	1	1	0	1	1	0	1	1	0	0	1	1	29.5333	3	Training
1	0	1	1	1	1	0	2	2	1	0	1	0	1	0	0	1	1	1	1	1	0	1	1	1	0	69.4	3	Training
1	1	1	2	0	1	0	3	2	1	0	0	1	0	1	0	1	1	1	1	0	1	0	1	0	1	1.03333	3	Training
2	1	1	1	0	1	1	2	2	1	0	0	1	0	1	0	1	1	0	0	0	1	1	0	0	1	5.06667	3	Training
1	1	1	2	0	1	0	2	2	1	0	1	0	0	0	0	1	1	0	0	0	1	0	0	1	0	44.9333	3	Training
1	0	1	2	0	0	1	1	2	1	0	0	0	0	0	1	1	1	0	1	0	1	1	0	0	0	118.5	3	Training
1	1	1	1	1	1	1	2	2	1	0	0	0	0	0	0	0	0	0	1	1	1	0	1	1	1	22.2333	3	Training
1	0	1	1	0	1	0	3	2	1	1	1	1	1	0	0	0	0	0	0	1	1	0	0	1	1	11.1333	3	Training
1	1	1	1	0	1	0	3	2	0	0	0	1	0	0	1	1	1	1	1	1	1	0	0	0	1	10	3	Training
1	1	1	2	0	1	1	2	2	1	0	1	1	0	1	0	1	0	0	0	1	1	0	0	1	0	42.6333	3	Training
2	0	2	1	0	1	1	1	2	1	1	0	1	1	0	0	1	0	1	1	1	1	0	0	1	1	16.9667	3	Training
1	0	1	2	1	1	0	2	2	0	0	0	0	0	1	0	1	0	0	1	1	0	0	0	0	1	6.13333	3	Training
2	0	1	1	1	1	0	3	2	1	0	0	0	0	0	0	1	1	0	1	0	1	0	0	0	1	15.4667	3	Training
1	1	1	2	1	1	1	3	2	0	0	0	0	0	1	0	1	1	1	1	0	1	1	0	0	1	1.83333	3	Training
1	0	1	2	0	1	1	3	2	1	0	0	0	1	1	0	1	1	0	1	1	1	1	0	1	1	23.3333	3	Training
1	0	1	1	1	1	1	2	2	0	0	0	0	0	1	0	1	0	0	1	1	0	1	0	1	1	13.2	3	Training
1	1	2	2	0	1	0	2	2	1	0	0	0	1	1	0	0	1	0	0	1	1	1	0	1	1	20.9333	3	Training
2	1	2	2	0	1	1	3	2	1	1	0	1	1	0	1	1	0	1	1	1	1	0	0	1	1	13.1333	3	Training
2	0	1	2	0	0	0	2	2	1	0	0	0	0	1	0	1	1	0	1	0	1	0	0	1	1	24.6333	3	Training
2	0	1	2	0	1	0	2	2	1	0	1	1	1	1	0	1	0	0	1	1	0	0	0	1	1	48.0667	3	Training
2	1	1	1	1	1	1	3	2	0	0	1	1	0	1	0	0	0	0	1	0	1	0	0	1	1	23.1667	3	Training
1	1	1	2	1	1	1	2	2	0	0	1	1	0	1	0	1	1	0	0	0	1	0	0	1	1	29.9667	3	Training
1	1	1	1	0	1	0	2	2	1	1	1	1	1	0	0	1	1	1	1	1	1	1	1	0	1	3.06667	3	Training
2	0	1	2	0	1	0	2	2	1	0	0	0	0	0	1	0	1	0	1	1	1	0	0	1	0	62.8333	3	Training
2	0	1	2	0	0	0	2	2	0	0	1	0	0	0	0	0	1	0	1	0	1	1	0	0	0	166.333	3	Training
1	1	1	1	1	1	1	3	2	1	0	0	1	1	0	1	1	1	1	1	0	0	0	1	0	1	2.83333	3	Training
1	0	1	1	0	1	1	3	2	1	1	0	1	1	1	0	1	1	1	1	0	1	1	0	1	1	6.76667	3	Training
2	1	2	1	0	1	0	2	2	1	1	0	1	1	1	0	0	0	0	0	1	1	1	0	0	1	11.4333	3	Training
2	1	1	2	1	1	1	3	2	1	0	0	0	0	1	0	1	0	0	1	0	1	1	0	1	1	15.6333	3	Training
1	0	2	2	0	1	0	3	2	1	0	0	1	1	0	1	0	1	1	1	0	1	0	0	0	1	8.16667	3	Training
1	0	1	1	0	1	0	2	1	0	0	0	0	0	0	0	0	0	0	0	0	0	1	0	0	0	50.0333	2	Training
1	1	2	2	0	1	1	2	1	0	0	0	0	1	0	1	0	0	0	0	1	0	1	1	1	0	70.0667	2	Training
1	0	1	2	1	1	1	3	1	1	0	1	1	0	1	0	1	1	0	1	0	1	1	1	0	1	8.4	2	Training
2	1	2	2	1	1	0	3	1	1	0	1	0	0	1	1	0	0	0	1	0	1	1	0	1	1	12.9	2	Training
2	0	2	2	1	1	0	3	1	0	0	0	0	0	1	1	0	0	0	0	1	1	1	1	1	1	11.6667	2	Training
2	1	1	1	0	1	0	3	1	0	0	0	1	0	0	0	1	1	1	1	0	0	0	0	0	0	102.967	2	Training
1	0	1	1	0	0	1	3	1	0	0	1	0	0	0	0	0	1	1	0	0	0	0	0	0	1	22.1333	2	Training
1	0	1	1	0	1	0	1	1	0	0	0	0	0	0	0	0	0	0	1	0	1	0	1	1	0	89.4333	2	Training
1	0	1	1	1	1	1	2	1	0	0	1	0	0	1	0	1	1	1	1	0	1	1	0	1	0	70.8	2	Training
1	0	1	1	0	1	1	2	1	1	1	1	1	1	0	0	1	0	0	1	0	0	1	0	1	1	20.3	2	Training
2	0	1	1	0	1	0	3	1	0	0	1	1	0	0	0	1	1	0	0	0	1	0	0	1	0	103.833	2	Training
2	1	1	2	1	1	1	2	1	0	0	1	0	0	0	0	0	1	0	1	0	1	1	0	1	1	53.9	2	Training
1	0	1	1	0	1	1	3	1	0	0	0	1	1	0	1	1	1	1	1	0	1	1	1	0	1	3.03333	2	Training
1	0	1	1	0	1	0	2	1	0	0	0	0	0	1	0	0	1	0	0	1	1	0	0	0	0	41.3667	2	Training
1	1	1	1	0	1	1	3	1	1	0	0	0	0	0	0	1	0	0	1	1	1	0	0	0	1	11.8667	2	Training
2	0	1	2	0	1	1	3	1	1	1	0	1	1	1	0	1	0	0	1	1	1	0	0	1	1	29.3667	2	Training
2	1	1	2	0	1	1	2	1	0	0	0	1	0	0	0	1	1	1	1	1	1	0	1	0	1	6.86667	2	Training
2	0	1	1	0	0	1	2	1	0	0	0	0	0	0	1	0	1	1	0	1	1	1	1	1	0	45.1	2	Training
1	0	1	1	1	1	1	3	1	0	0	0	1	1	1	0	0	1	1	1	0	1	1	0	1	1	14.8667	2	Training
2	1	1	2	0	1	0	3	1	1	0	0	1	1	1	0	1	1	0	1	1	1	0	0	1	1	18.1333	2	Training
1	1	1	2	0	1	1	2	1	0	1	0	0	0	0	0	1	1	0	1	0	1	1	0	0	1	15.7667	2	Training
2	0	1	2	1	1	0	2	1	0	1	0	0	0	1	0	1	0	0	1	0	1	1	0	0	1	22.6	2	Training
1	0	2	1	1	0	1	3	1	1	0	0	0	0	1	0	0	1	1	1	1	0	1	0	1	1	14.3	2	Training
1	0	1	2	1	1	1	3	1	0	0	0	1	0	1	0	1	1	0	1	0	1	0	0	1	1	17.6667	2	Training
2	1	1	1	0	1	0	3	1	1	0	0	1	1	1	0	1	1	0	0	0	1	0	0	0	1	11.2	2	Training
2	1	1	2	0	1	1	3	1	0	1	0	1	1	1	0	1	1	0	1	1	1	0	1	0	1	62.3667	2	Training
2	0	1	2	0	1	0	2	1	0	0	0	0	0	1	0	1	0	0	1	1	1	0	0	1	0	74.0333	2	Training
1	1	1	2	1	1	0	2	1	1	1	0	1	1	0	0	1	1	1	1	1	1	0	0	0	1	1.26667	2	Training
2	1	1	1	0	1	1	1	1	0	0	1	0	0	0	0	0	0	0	0	1	1	0	0	1	0	73	2	Training
1	1	1	1	1	1	0	3	1	0	0	0	0	1	0	0	1	0	0	0	1	1	1	0	1	1	34.6333	2	Training
1	0	1	1	0	1	1	2	1	0	1	1	1	0	1	0	1	1	0	1	0	1	0	0	1	0	114.467	2	Training
1	1	1	2	0	0	1	3	1	0	0	1	1	1	0	0	1	1	0	0	1	1	1	1	1	0	42.6	2	Training
1	1	1	2	1	1	0	2	1	0	0	1	1	0	0	1	0	1	0	1	0	1	1	1	0	0	40.9333	2	Training
2	0	1	2	1	1	0	3	1	1	0	0	0	1	1	1	1	0	0	0	0	0	1	1	1	1	17.8667	2	Training
1	1	2	1	0	0	1	3	1	0	0	0	0	0	0	0	1	1	0	0	0	0	0	0	0	0	61.3333	2	Training
1	0	1	2	0	1	1	2	1	1	1	0	1	1	1	0	1	1	1	0	0	1	0	0	0	1	3.6	2	Training
2	0	2	1	1	1	1	3	1	0	0	0	0	0	0	0	1	0	0	1	1	0	1	0	0	0	84.2	2	Training
2	1	1	2	0	1	0	2	1	0	0	1	1	1	1	1	0	0	0	0	0	1	0	0	1	1	12.7667	2	Training
2	1	2	2	1	0	0	3	1	0	1	0	0	0	1	1	0	0	0	0	0	0	1	1	1	0	102.567	2	Training
2	1	1	2	0	1	0	1	1	0	0	0	1	0	0	0	1	0	0	1	0	1	0	0	1	0	43.1	2	Training
1	0	1	1	1	1	1	3	1	1	1	0	1	1	0	1	0	0	1	1	1	1	1	0	1	1	9.33333	2	Training
1	1	1	2	1	1	1	2	1	1	1	0	1	1	1	0	1	1	0	1	0	1	1	1	0	1	8.16667	2	Training
1	0	1	1	1	1	0	2	1	0	0	0	0	1	1	0	1	1	0	1	1	0	0	0	1	1	16.7333	2	Training
1	1	1	1	1	1	1	3	1	0	0	0	1	0	0	1	1	1	1	1	1	0	1	0	0	1	4.33333	2	Training
1	0	1	2	1	1	1	3	1	1	1	0	1	1	0	0	1	1	1	1	0	1	0	0	1	1	11.5333	2	Training
1	0	2	2	0	0	0	3	1	0	0	0	0	0	1	0	0	0	0	0	1	0	0	1	1	0	47.5667	2	Training
2	0	1	2	0	0	1	3	1	1	1	0	1	1	0	0	1	0	1	1	0	1	0	0	1	1	7.73333	2	Training
2	0	1	1	1	1	1	2	1	1	0	0	0	0	1	0	1	1	1	1	1	1	1	1	0	1	19.0667	2	Training
2	1	1	2	1	1	1	1	1	0	0	1	0	0	0	1	0	0	1	0	0	1	0	0	0	0	99.5333	2	Training
1	0	1	1	1	0	0	2	1	0	0	0	1	0	1	0	0	1	0	0	0	1	1	0	0	1	17.3667	2	Training
2	1	1	2	0	1	0	2	1	1	0	0	0	1	0	1	1	1	1	1	0	1	0	0	1	1	19.5	2	Training
1	1	1	2	0	1	1	1	1	1	0	0	0	0	1	0	1	1	1	1	0	1	0	0	1	1	30.5	2	Training
1	1	2	1	0	0	0	2	1	1	1	0	1	1	1	0	0	0	1	1	1	1	0	0	0	1	7.36667	2	Training
2	1	2	2	0	1	0	1	0	0	0	0	0	0	0	0	0	0	0	0	1	1	0	0	0	0	43.5333	1	Training
1	1	2	1	0	1	0	3	0	0	0	1	1	0	1	1	1	1	1	1	0	0	1	0	1	1	32.5333	2	Training
1	0	1	2	1	1	0	2	0	1	1	1	1	1	1	0	0	0	0	0	1	0	0	0	1	1	23	1	Training
1	0	2	2	0	0	0	2	0	1	0	0	0	0	0	0	0	1	1	1	1	0	0	1	1	0	44.2	1	Training
1	0	2	2	0	0	1	2	0	0	0	0	1	0	0	0	0	0	0	1	1	0	0	0	0	0	54.2333	1	Training
1	1	1	1	0	1	0	1	0	0	0	0	1	0	0	0	1	0	0	0	1	1	1	0	0	0	89.8	1	Training
2	1	1	1	0	1	0	2	0	1	0	1	1	0	1	0	1	1	1	1	0	1	0	0	0	1	2.1	1	Training
2	1	1	2	0	0	0	2	0	0	0	0	0	0	0	0	0	0	0	0	1	0	0	0	1	0	55.0333	1	Training
2	1	1	2	1	0	0	3	0	1	0	1	1	0	1	0	0	1	1	1	0	1	0	0	1	1	16.5667	2	Training
1	1	1	1	1	0	0	3	0	0	0	1	1	1	1	0	1	1	0	1	0	1	0	0	0	1	7	2	Training
2	0	1	2	0	1	0	2	0	0	0	1	0	0	1	0	1	0	0	0	1	1	0	1	0	1	20.9667	1	Training
2	1	2	2	0	1	0	1	0	0	0	0	0	0	0	0	0	0	0	0	1	1	0	0	1	0	74.4	1	Training
2	0	2	1	0	1	0	3	0	0	0	1	1	0	1	0	0	0	1	1	1	1	0	0	1	1	26.9333	2	Training
1	1	1	1	0	1	0	3	0	1	1	0	1	1	1	0	1	1	1	0	1	1	0	0	0	1	9.1	2	Training
2	0	1	1	1	1	1	2	0	0	0	1	0	1	0	0	0	0	0	0	1	1	0	0	0	0	115.933	1	Training
2	0	1	2	0	1	0	2	0	0	0	1	1	0	0	1	1	0	0	1	0	1	0	0	0	0	51.6667	1	Training
2	0	1	2	0	1	0	3	0	0	0	0	0	1	1	0	1	0	0	0	0	0	1	0	1	1	34.5333	2	Training
1	0	2	1	0	1	0	2	0	0	1	0	0	0	0	0	0	0	0	1	1	1	0	0	0	1	2.23333	1	Training
1	1	1	2	1	1	0	2	0	0	0	0	1	0	0	0	1	1	1	1	1	1	0	0	1	1	8.96667	1	Training
2	0	1	2	0	1	0	3	0	1	0	0	0	0	1	0	0	0	0	1	1	1	0	0	0	1	53.8	2	Training
2	0	1	2	0	0	0	1	0	0	0	1	0	0	0	0	0	0	0	0	1	1	0	0	1	0	91.4333	1	Training
1	1	1	2	1	0	0	2	0	0	0	0	1	0	0	0	1	1	1	1	1	1	0	0	0	1	23.2	1	Training
2	1	2	2	0	1	0	3	0	1	1	0	1	1	1	0	0	0	0	0	0	1	0	0	1	1	21.4	2	Training
1	0	2	1	0	1	1	1	0	0	0	1	0	0	0	0	0	0	0	0	1	0	0	0	1	0	106.833	1	Training
2	1	1	1	1	1	1	3	0	0	0	1	1	0	0	0	0	1	0	0	1	0	1	0	0	0	61.7333	2	Training
2	0	2	1	0	0	0	1	0	0	0	1	0	0	0	0	0	0	0	0	1	0	0	1	0	0	69.1667	1	Training
1	0	2	1	0	1	0	3	0	0	0	0	0	0	0	0	0	0	0	0	1	0	0	0	1	0	65.9333	2	Training
1	0	1	2	0	1	1	1	0	0	0	0	1	0	1	0	1	1	0	1	1	1	0	0	0	1	44.8333	1	Training
2	0	1	1	0	1	1	2	0	0	0	0	1	0	1	0	1	1	0	1	1	1	0	1	1	1	21.3333	1	Training
1	1	1	1	1	1	0	3	0	1	1	0	1	1	0	0	1	1	1	0	0	1	0	0	0	1	5.23333	2	Training
1	1	1	1	1	0	0	3	0	0	0	1	1	0	0	0	1	0	0	1	0	0	0	0	1	1	30.6333	2	Training
1	0	1	2	1	1	0	3	0	1	1	0	1	1	1	1	1	0	1	1	0	1	1	0	1	1	10.2333	2	Training
1	1	1	2	1	1	0	1	0	1	1	0	1	1	0	1	1	1	1	1	1	1	0	0	1	1	16.2	1	Training
1	1	2	1	0	1	1	1	0	0	0	1	0	0	0	1	0	0	0	0	1	1	0	0	0	0	47.4667	1	Training
1	1	2	1	0	1	0	1	0	0	0	0	1	0	0	1	0	0	0	0	1	1	1	1	0	0	50.8333	1	Training
1	0	1	2	1	1	0	2	0	1	1	0	1	1	1	0	1	1	0	1	0	1	1	0	1	1	21.5667	1	Training
1	1	1	1	1	1	1	1	0	0	0	0	1	0	0	1	1	1	1	1	0	1	1	1	0	1	12.5667	1	Training
1	0	1	1	0	1	0	3	0	0	0	0	1	1	1	0	1	0	0	0	1	1	0	0	0	1	23.3333	2	Training
1	1	1	2	0	0	0	3	0	1	0	0	1	0	0	1	0	0	0	0	1	1	1	0	1	0	49.6333	2	Training
1	1	1	1	1	1	1	2	0	1	1	0	1	1	1	0	1	1	1	1	0	1	0	0	1	1	17.5	1	Training
1	1	1	1	0	1	0	3	0	1	1	0	1	1	1	1	0	1	1	1	1	1	0	0	1	1	11.3333	2	Training
1	1	1	2	1	1	0	3	0	1	1	0	1	1	0	0	1	1	1	1	1	1	0	0	0	1	1.06667	2	Training
2	1	2	2	0	0	1	3	0	1	1	0	1	0	0	0	0	0	0	0	1	0	0	0	0	1	20.7	2	Training
1	0	1	2	1	1	0	2	0	0	0	0	1	1	0	0	0	0	0	0	1	1	1	0	0	1	19.6667	1	Training
2	0	1	1	0	1	0	2	0	0	0	1	1	0	0	0	1	1	0	1	0	1	0	0	0	1	17.1333	1	Training
1	0	1	1	0	1	0	3	0	0	0	0	1	1	0	0	0	1	0	1	1	1	0	0	0	1	29.6333	2	Training
1	0	1	2	0	0	1	2	0	0	0	1	0	1	0	1	0	1	1	0	0	1	0	0	0	1	33.6667	1	Training
2	1	1	2	0	0	0	2	0	0	0	0	1	0	0	0	1	1	1	1	0	1	1	0	0	1	22.4667	1	Training
2	0	2	2	1	0	0	2	0	1	1	0	1	1	1	1	0	1	1	1	0	1	0	0	0	1	14.0333	1	Training
1	1	1	2	1	0	0	3	0	0	0	1	0	1	0	1	1	1	1	1	0	1	0	0	0	1	23.4667	2	Training
2	0	1	2	0	1	1	3	0	1	0	0	1	1	1	0	1	0	0	0	1	1	0	0	1	0	101.467	2	Training
2	1	2	2	0	1	0	2	0	0	0	0	0	0	1	0	0	0	0	0	1	1	0	0	1	0	90.8	1	Training
1	1	1	2	1	0	0	2	0	0	1	0	0	1	1	0	1	1	0	1	0	1	1	1	1	0	47.2333	1	Training
1	1	1	1	0	0	1	2	0	0	0	0	1	0	1	0	0	0	0	1	1	1	0	0	1	0	46.3667	1	Training
1	1	1	1	0	0	0	3	0	1	0	0	0	0	0	0	0	0	0	0	1	1	1	0	0	1	11.7667	2	Training
1	0	2	2	0	1	1	2	0	0	0	0	0	0	0	1	0	0	0	0	1	1	0	0	1	0	36.7	1	Training
2	1	1	1	0	1	1	3	0	0	0	1	0	0	1	0	1	0	0	0	1	1	1	0	1	0	63.2667	2	Training
2	0	1	2	1	1	1	2	0	1	1	1	1	1	0	0	1	0	1	1	0	0	0	1	0	1	13.8	1	Training
1	0	2	1	0	1	1	3	0	0	0	1	1	0	0	0	0	0	0	0	1	1	0	0	0	0	45.5667	2	Training
1	0	2	2	1	1	1	2	0	0	0	1	0	0	0	0	0	0	0	1	1	1	1	0	1	0	77.9	1	Training
2	1	1	1	1	1	0	3	0	0	0	0	1	0	0	1	1	1	0	1	0	1	1	0	1	0	65.6333	2	Training
2	0	1	2	0	1	0	2	0	1	0	1	1	1	1	0	1	0	1	1	1	1	1	1	1	1	36.1333	1	Training
2	0	2	1	0	1	0	2	0	0	0	0	0	0	1	0	0	0	0	0	1	1	1	0	0	0	80.2	1	Training
1	0	1	1	0	0	1	3	0	0	0	1	0	0	0	1	0	1	1	1	1	0	0	0	0	0	48.9333	2	Training
2	1	1	1	0	0	0	2	0	1	0	0	0	1	0	0	1	1	1	1	0	1	1	0	0	1	14.4333	1	Training
1	0	1	2	0	1	1	2	0	1	1	0	1	1	0	0	1	1	1	1	0	0	0	0	0	1	42.2	1	Training
1	0	2	1	0	1	0	3	0	0	0	1	1	0	0	1	0	0	0	0	1	0	0	1	1	0	64	2	Training
1	0	1	2	0	0	0	2	0	0	0	1	1	0	1	0	1	1	1	1	0	0	0	0	1	0	160.8	1	Training
2	0	2	1	0	0	0	3	0	0	0	1	0	1	0	0	0	0	0	1	1	1	0	1	0	0	74.5	2	Training
1	1	1	1	0	0	0	2	0	0	0	1	1	0	0	0	0	1	0	1	1	0	1	0	1	0	43.1667	1	Training
1	1	1	2	0	1	1	2	0	0	1	0	1	0	0	0	1	1	1	1	0	0	1	0	1	1	8.06667	1	Training
2	1	1	1	0	0	0	2	0	0	0	1	0	0	0	1	0	1	0	1	0	0	0	0	1	0	56.6667	1	Training
2	1	2	1	0	1	0	3	0	1	0	0	0	0	1	0	0	0	0	0	1	0	1	1	1	0	57.4667	2	Training
1	1	1	1	0	1	0	2	0	1	0	0	0	1	1	0	1	1	1	1	0	1	1	0	1	1	38.6333	1	Training
1	1	2	2	0	1	0	3	0	0	0	0	0	0	0	0	0	0	0	1	0	1	1	0	1	1	29.7667	2	Training
1	1	1	1	0	1	1	2	0	0	0	0	1	0	0	0	1	0	0	1	1	1	1	0	1	0	56.1667	1	Training
1	1	1	1	0	1	0	2	0	0	0	0	1	0	0	0	0	1	1	0	1	0	1	0	0	0	74.0667	1	Training
2	0	1	2	0	1	0	2	0	0	0	1	1	0	1	0	1	0	0	0	0	1	0	0	1	0	54.0333	1	Training
1	0	2	2	1	1	1	3	0	1	0	0	0	1	1	0	0	0	0	0	1	1	0	0	0	1	19.7	2	Training
1	0	1	1	1	1	0	2	0	1	0	0	1	1	1	1	1	0	1	1	0	0	0	0	0	1	16.1333	1	Training
2	0	1	2	1	1	1	3	0	1	0	0	0	0	0	0	0	1	0	0	1	1	0	0	1	1	31.6	2	Training
2	1	1	2	0	1	0	2	0	1	0	0	0	0	1	1	0	0	1	1	0	0	0	0	0	1	54.4667	1	Training
2	1	1	1	1	1	1	3	0	0	0	1	1	0	0	1	1	1	1	1	0	1	0	0	0	1	17.3667	2	Training
2	1	1	1	0	1	0	3	0	0	0	1	1	1	1	0	1	0	1	1	0	1	0	0	1	1	28.7333	2	Training
2	0	1	1	0	1	1	2	0	0	0	1	1	1	0	0	0	0	0	0	1	0	1	0	0	0	66.3333	1	Training
2	1	2	2	0	1	0	2	0	0	0	1	1	1	0	0	0	1	0	0	1	0	1	1	1	0	52.6	1	Training
2	0	1	2	1	1	0	1	0	0	0	1	0	0	1	0	0	1	0	1	1	1	1	0	0	1	73.0333	1	Training
1	0	1	2	1	0	0	2	0	0	0	0	0	0	0	0	1	0	0	1	1	1	0	0	1	0	79.7667	1	Training
1	1	1	1	0	1	0	3	0	0	0	0	0	0	1	1	1	1	1	0	1	1	1	0	1	0	154.367	2	Training
1	0	2	1	1	0	0	3	0	0	0	0	1	0	1	0	0	1	1	1	0	0	1	1	0	1	6.26667	2	Training
1	1	1	1	1	1	0	2	0	1	0	1	0	1	0	0	1	0	0	1	0	1	1	0	1	0	37.0333	1	Training
1	0	2	1	1	1	0	3	0	0	0	0	0	0	0	0	0	0	0	0	1	1	1	0	1	0	71	2	Training
1	0	1	2	0	0	1	2	0	0	0	0	1	0	1	0	0	0	0	0	1	0	0	0	1	1	35.7333	1	Training
1	1	1	2	0	1	0	2	0	1	1	0	1	1	0	0	1	1	1	0	0	1	1	0	0	1	19.2333	1	Training
1	1	1	1	1	0	0	1	0	0	0	0	0	0	0	0	1	1	0	1	0	1	0	0	0	1	36.1	1	Training
2	0	1	2	1	1	0	2	0	0	0	0	1	0	1	0	0	0	0	0	1	1	1	0	1	1	28.2333	1	Training
1	0	1	2	0	0	0	3	0	1	0	0	1	1	1	0	1	0	1	1	0	1	1	0	0	1	41.3	2	Training
1	0	1	2	0	1	1	3	0	1	1	0	1	1	1	0	1	0	0	0	1	1	0	0	1	1	18.9	2	Training
1	0	1	2	0	1	0	2	0	1	1	0	1	0	1	0	1	0	0	0	1	1	0	0	1	1	16.1667	1	Training
2	0	1	2	1	1	1	3	2	0	0	0	1	0	1	0	0	0	0	1	0	1	0	0	1	1	10.1	3	Training
2	1	1	2	1	0	1	3	2	1	0	0	0	1	1	0	1	1	1	1	0	1	0	1	0	1	0.166667	3	Training
1	0	1	1	1	1	1	3	2	0	0	0	1	1	1	0	1	1	0	1	1	1	1	1	0	1	6.96667	3	Training
1	0	1	2	1	1	0	2	1	1	1	0	1	1	1	1	1	1	1	1	1	1	1	0	1	1	32.3667	2	Training
1	1	1	2	0	1	0	2	1	1	0	0	1	1	1	0	1	1	1	1	0	1	1	0	1	1	14.9333	2	Training
2	1	2	1	0	1	0	2	1	1	0	0	0	1	1	1	0	0	0	0	1	0	1	0	1	0	69.8667	2	Training
1	0	2	1	0	1	1	3	1	0	0	1	0	0	0	0	0	0	0	0	1	0	0	0	1	0	60.0667	2	Training
1	0	1	1	1	1	0	2	1	0	0	0	1	1	1	0	1	0	1	1	1	1	0	0	0	1	7.9	2	Training
2	0	1	1	0	1	1	2	1	0	0	0	0	1	1	1	1	0	1	1	0	0	0	0	1	1	8.5	2	Training
2	1	1	1	0	1	0	3	1	0	0	1	1	0	0	0	1	1	0	0	0	1	0	0	1	1	20.9667	2	Training
1	0	1	1	0	1	0	2	1	0	0	0	0	1	1	1	0	0	0	0	1	1	0	0	1	0	38.8	2	Training
1	0	1	2	0	0	1	2	1	1	1	0	1	1	0	0	1	1	0	1	0	1	0	0	1	1	33.3	2	Training
1	1	1	2	0	1	0	2	1	1	0	0	1	1	1	0	1	1	0	0	0	1	0	0	1	1	13.3333	2	Training
1	0	1	1	1	0	0	2	1	0	0	0	0	0	1	1	1	0	0	1	0	1	0	0	0	0	55.5	2	Training
1	0	1	2	0	1	1	2	0	1	1	0	1	0	1	0	0	0	1	1	0	1	0	0	1	1	44.3667	1	Training
2	1	1	1	1	1	1	3	0	1	0	0	1	1	1	0	1	1	1	1	0	1	1	0	0	1	12.0667	2	Training
2	0	1	2	0	1	0	2	0	0	1	0	1	0	0	0	1	1	1	1	0	1	1	0	1	1	18.3333	1	Training
2	1	2	2	0	1	0	3	0	0	0	0	1	0	1	0	0	0	0	1	1	0	0	0	1	1	37.6667	2	Training
1	0	2	1	0	1	0	3	0	0	0	0	1	1	0	0	0	0	0	0	1	1	1	1	0	0	45.4333	2	Training
1	1	1	2	0	0	0	2	0	0	0	0	0	1	0	0	0	0	0	0	1	0	0	0	1	0	74.3	1	Training
2	1	1	2	0	0	0	2	0	1	1	0	0	1	1	0	0	0	0	0	1	1	0	0	0	1	41.9667	1	Training
1	1	2	1	0	1	0	2	0	1	1	1	0	1	1	1	0	0	0	1	1	1	1	1	1	1	13.4	1	Training
1	1	1	1	0	1	1	2	0	1	0	0	1	1	0	1	1	1	1	1	0	1	0	0	1	1	64.0667	1	Training
2	0	2	2	1	1	1	2	0	0	0	1	0	1	1	0	0	0	0	1	0	1	0	0	1	1	15	1	Training
1	0	1	1	0	1	0	3	0	0	1	0	1	1	0	1	0	0	0	0	0	0	1	0	0	1	40.9333	2	Training
1	0	1	1	0	1	1	3	0	0	1	0	0	1	0	0	1	1	0	1	0	0	1	1	1	1	3.36667	3	Training
2	0	2	1	1	1	0	3	0	0	0	0	1	1	0	0	0	0	0	1	1	0	0	1	1	0	56.5667	2	Training
1	0	2	2	0	1	0	3	0	1	0	0	1	1	1	0	0	1	0	1	1	0	0	0	0	1	22.5333	2	Training
1	1	2	2	0	1	0	3	2	0	1	1	1	0	1	0	0	1	0	0	1	1	1	0	1	0	81.0667	3	Validation
1	0	1	1	1	1	1	3	2	0	0	0	1	1	1	1	1	1	1	1	0	1	1	1	0	1	3.9	3	Validation
1	1	1	1	1	1	0	3	2	1	0	0	1	1	1	1	1	1	1	1	0	1	0	0	1	1	12.1667	3	Validation
1	0	1	2	0	1	0	2	2	0	0	0	1	0	0	0	1	1	1	1	1	1	1	0	0	1	17.1	3	Validation
1	1	1	1	0	1	1	2	2	1	0	0	1	1	1	1	0	1	1	1	1	0	0	0	0	1	4.56667	3	Validation
2	1	1	1	1	1	0	2	2	1	1	0	1	1	1	0	1	0	1	1	1	1	0	0	1	1	15.8	3	Validation
2	1	1	1	0	1	1	3	2	0	1	0	1	0	0	0	0	1	0	1	0	0	1	0	0	0	57.7	3	Validation
1	0	1	1	1	1	1	2	2	0	0	1	0	1	1	0	1	1	0	1	0	1	1	0	1	0	47.2	3	Validation
2	0	1	2	1	1	0	2	2	1	0	0	0	1	1	0	1	1	1	1	1	1	0	0	0	1	14.9333	3	Validation
2	1	2	2	0	1	0	2	1	0	0	1	1	0	0	0	0	0	0	0	1	1	1	0	1	0	63.2	2	Validation
1	1	2	2	0	1	0	2	1	1	0	0	0	1	1	0	0	0	0	1	1	1	0	0	1	1	6.73333	2	Validation
2	1	1	1	1	1	0	2	1	0	0	0	1	1	1	0	0	0	0	0	1	1	0	0	1	1	28.4667	2	Validation
1	1	1	1	1	1	1	3	1	0	0	0	1	0	1	0	1	1	1	1	0	1	1	0	1	1	4.43333	2	Validation
1	1	1	2	0	1	1	2	1	0	1	0	1	1	0	1	0	1	1	1	0	1	1	1	0	1	3.33333	2	Validation
1	1	1	2	0	1	0	2	1	1	0	0	1	1	1	0	1	1	0	0	0	1	0	0	1	1	24.5	2	Validation
2	0	2	2	0	1	1	3	1	1	0	0	0	1	1	1	0	0	0	1	1	1	0	0	0	0	45.9	2	Validation
1	1	1	1	0	1	1	3	1	1	1	0	0	0	1	0	1	1	0	1	0	1	0	0	1	1	4.9	2	Validation
1	0	1	2	0	1	0	2	1	0	0	0	1	0	1	0	1	1	0	0	0	1	1	0	1	0	104.2	2	Validation
1	0	1	1	1	1	1	2	1	0	0	0	0	1	0	0	1	0	0	1	1	1	1	1	0	0	60.6333	2	Validation
2	1	2	2	1	1	0	3	1	0	0	0	0	0	1	0	0	0	0	1	1	1	0	0	1	0	78.1333	2	Validation
1	1	1	2	0	1	0	3	1	1	0	0	1	1	1	0	1	0	0	1	1	1	0	0	0	1	4.9	2	Validation
2	1	1	2	0	1	1	3	1	0	0	0	1	1	1	1	1	0	1	1	1	1	0	0	0	1	8.73333	2	Validation
2	1	2	1	0	0	0	3	1	0	0	1	1	1	1	1	0	1	1	1	1	0	0	0	1	0	67.7667	2	Validation
2	1	1	1	1	1	1	3	1	0	1	0	0	0	1	0	1	1	0	0	0	1	1	1	0	0	57.8333	2	Validation
1	1	1	1	0	1	1	3	1	0	0	0	1	1	0	0	1	0	0	1	0	1	0	0	0	1	3.46667	2	Validation
2	1	1	1	0	1	0	3	0	0	0	0	1	1	1	0	1	1	1	1	0	1	0	0	1	1	25.6	2	Validation
1	0	1	2	0	1	1	2	0	1	0	0	1	1	0	0	1	1	0	0	1	0	0	0	0	1	5.16667	1	Validation
2	1	2	2	0	1	0	2	0	0	1	0	1	1	0	0	0	1	0	0	0	1	0	0	0	1	20.0333	1	Validation
1	0	2	2	0	1	0	2	0	1	0	1	1	1	1	1	0	0	0	0	1	0	1	0	1	0	55	1	Validation
1	1	2	1	0	1	0	2	0	1	0	0	1	1	1	0	0	0	0	1	1	1	0	0	0	1	12.2	1	Validation
1	0	2	1	1	1	0	2	0	0	0	0	0	0	1	0	0	1	1	1	0	1	0	0	0	1	10.4667	1	Validation
1	0	1	2	0	1	0	2	0	0	0	0	0	0	0	0	1	0	0	1	1	1	0	0	1	0	52.7	1	Validation
2	1	2	2	1	1	1	2	0	0	1	1	0	0	1	1	0	0	0	1	1	1	0	0	0	0	76.2667	1	Validation
1	1	1	1	0	1	0	3	0	1	1	0	1	1	1	0	0	0	0	1	1	1	0	0	1	1	28.8667	2	Validation
1	0	1	1	1	1	0	3	0	0	0	0	1	1	0	0	1	1	0	1	0	1	0	0	1	0	52.4667	2	Validation
1	1	2	2	1	0	1	3	0	1	1	0	1	1	1	0	0	0	0	1	0	1	1	1	0	1	11.2	2	Validation
2	1	1	2	1	1	1	2	0	0	0	1	0	1	1	1	0	0	0	1	1	1	0	0	1	0	74.8667	1	Validation
1	1	1	1	0	1	1	2	0	1	1	0	1	1	1	0	0	0	0	1	1	1	0	0	0	1	12.4667	1	Validation
1	1	1	2	0	1	0	2	0	1	1	1	1	1	1	1	0	0	0	1	0	1	1	0	0	0	51.5	1	Validation
1	0	1	2	0	0	0	2	0	0	0	0	0	1	0	0	1	1	1	1	0	1	0	0	1	1	14.3	1	Validation
1	0	1	1	1	1	1	1	0	0	0	0	1	0	1	0	0	1	1	1	0	0	0	0	1	1	8.73333	1	Validation
1	0	1	1	0	1	0	2	0	0	0	1	1	0	1	0	1	1	0	0	1	0	1	0	1	0	43.2333	1	Validation
2	0	1	1	1	1	0	2	0	1	0	0	1	1	1	1	1	0	0	1	0	1	0	0	1	1	23.6	1	Validation
1	0	1	2	1	1	0	3	0	1	1	0	1	1	0	0	1	1	0	1	0	1	0	0	1	1	10.2333	3	Validation
2	0	2	2	0	1	0	3	0	0	0	0	1	0	1	0	0	0	0	1	1	1	0	0	0	0	46.6333	2	Validation
1	0	1	1	0	0	1	2	0	1	0	0	0	1	1	0	1	0	0	1	1	1	0	0	0	1	10.7	1	Validation
1	1	2	2	0	1	1	3	0	1	1	0	0	1	1	1	0	0	0	0	1	0	0	0	0	1	5.7	2	Validation
1	0	2	1	0	1	0	3	0	0	0	0	0	0	0	0	0	0	0	0	1	1	0	0	1	0	38.8333	2	Validation
1	1	1	1	1	1	1	3	0	0	0	0	0	0	1	1	0	0	0	1	1	1	0	1	1	1	10.8333	2	Validation
1	0	1	1	1	1	1	2	0	0	1	1	0	0	1	0	0	0	0	0	0	1	0	0	0	0	94.8333	1	Validation
1	0	1	2	0	0	0	3	0	0	1	0	0	1	1	0	1	1	1	0	0	1	0	0	0	1	45.4333	2	Validation
1	0	1	2	0	0	0	1	0	0	0	0	0	1	0	0	1	0	0	1	0	1	0	0	0	0	51.6333	1	Validation
1	0	1	2	0	1	0	1	0	0	1	1	0	1	1	0	0	0	0	0	1	1	0	0	1	0	42.3667	1	Validation
